# Supplementary material for: A connexin/ifi30 pathway bridges HSCs with their niche to dampen oxidative stress
Source: Nat Commun. 2021 Jul 23;12:4484. doi: 10.1038/s41467-021-24831-0 (PMC8302694; doi:10.1038/s41467-021-24831-0)
Supplement: Supplementary file 15 — Source Data [file 41467_2021_24831_MOESM15_ESM.xlsx]

## Sheet:  fig1b
N.T.	+H2O2
16	15
17	13
15	15
15	14
16	11
16	12
14	13
17	12
13	10
18	12
15	13
16	12
14	11
18	14
16	13
15	12
17	14
19	10
17	12
16	15

## Sheet: fig1d
N.T.	+H2O2
1	0
2	1
1	0
1	0
2	0
3	0
1	1
2	1
1	0
1	0
1	1
1	0
2	0
1	0
1	0

## Sheet: fig1f
NT	+ H2O2	+ H2O2 + GSH	+GSH
29	19	28	34
31	18	26	32
28	15	25	35
33	16	29	37
31	19	24	36
26	20	28	39
27	21	31	31
28	18	26	29
32	17	30	30
31	19	28	28
28	18	26	33
33	22	31	35
32	23	29	31
30	21	31	33
34	20	27	37
30	18	29	38
31	24	26	36
32	22	32	34
30	15	29	31
31	18	30	37
27	19	26	29
25	20	27	34
29	16	31	35
31	15	29	33
	19	32	36
	15		32
	21
	23

## Sheet: fig2c
ifi30 mRNA expression relative to eif1a	kdrl (Head)	kdrl (Tail)	Ikaros	mpeg1
experiment1	1	4.3	0.25	2.5
experiment2	1	3.6	0.15	2.8
experiment3	1	4.1	0.2	3.1
			ifi30
kdrl (Head)		kdrl (Tail)		Ikaros		mpeg
28.31		28.1652		29.3109		27.0512
28.4889		27.8241		30.5141		27.1109
28.1261		27.9265		30.7844		27.2123
29.2119		26.9125		29.2514		27.3415
28.3688		26.6512		29.1342		27.9988
29.2133		27.1521		30.5563		28.2532
28.3113		26.9262		29.2314		27.6535
28.3558		27.1213		29.3326		27.3745
28.2273		27.5665		29.2244		26.9672
			eif1a
kdrl (Head)		kdrl (Tail)		Ikaros		mpeg
20.7845		23.8975		20.719		21.2724
20.123		21.9692		21.2136		21.4432
21.5074		22.0075		21.5402		21.1208
20.2456		21.5614		20.5541		21.9887
20.8945		21.9133		20.8981		21.3246
21.0912		21.8644		21.0342		21.4476
19.8981		21.0089		20.6543		20.8924
20.0436		21.3421		20.4329		21.0123
20.5542		21.9865		20.0135		21.3208

## Sheet: fig2e
N.I.	+ifi30 full-mRNA
15	21
18	19
12	23
13	17
17	23
16	20
11	24
14	22
16	19
13	24
18	25
13	20
16	25
18	23
14	18
19	22
16	21
13	19
14	20
15	18
13	19
15	20

## Sheet: fig3e
NON-TREATED		+H2O2
UAS-	UAS+	UAS-	UAS+
27	34	19	29
31	38	18	27
33	41	17	23
29	39	16	26
32	37	18	29
26	35	22	25
27	32	16	29
31	34	17	26
26	36	20	28
29	34	19	26
28	35	19	27
29	32	16	28
31	34	18	28
33	33	21	24
34	35	22	23
30	38	17	27
29	36	24	30
31	33	20	29
32	38	23	28
28	29
33

## Sheet: fig4b
WT	Ifi30sa19758-/-	Ctrl-MO	Ifi30-MO
29	14	26	19
27	19	33	16
26	11	29	14
26	13	32	13
32	14	27	10
34	13	30	12
27	17	28	13
30	16	27	16
29	18	31	11
31	11	33	15
33	17	34	13
32	15	35	18
29	18	26	15
31	13	26	18
33	16	27	13
30	14	31	15
28	17	27	16
27	19	29	12
29	20	27	13
31		29	16
26		32	17
30		33	19
31		36	12
28		33	13
29		34	14
32		33	16
34		28	17
27		29	9
25		32	13
29		27	14
30
33
32

## Sheet: fig4g
percentage of Cell-Rox positive cells in subset of kdrl+ cells
Ctrl-mo	ifi30-mo
4	30
4	48
5	58

## Sheet: fig4i
Ctrl-Mo	ifi30-mo	ifi30-mo+GSH	Ctrl-Mo+GSH
16	10	14	16
15	11	12	18
13	13	15	17
17	12	16	21
16	10	14	22
14	11	10	18
16	13	13	15
15	12	12	22
13	11	13	16
15	11	14	21
17	10	13	19
18	9	14	17
	10	15	18
		14	19
		12

## Sheet: fig5b
cx41.8
kdrl(head)	kdrl (tail)	ikaros	mpeg1
1	2.55	2.06	1.32
1	2.89	1.69	1.49
1	1.92	1.47	1.66

[truncated: 39 more sheets: fig.5d, fig.6b, fig.6d, fig7b, Supp.Fig1a, Supp.Fig1b, Supp.Fig1d, Supp.Fig2b, Supp.Fig2d, Suppl.Fig2f, Sheet3, Supp.Fig4c, Supp.Fig4f, Supp.Fig5d, Supp.Fig5f, Supp.Fig6a, Supp.Fig6b, Supp.Fig6e, Supp.Fig9e, Supp.Fig9f …]
